# Supplementary material for: Comprehensive gut microbiota composition and microbial interactions among the three age groups
Source: PLoS One. 2024 Oct 18;19(10):e0305583. doi: 10.1371/journal.pone.0305583 (PMC11488730; doi:10.1371/journal.pone.0305583)
Supplement: S1 Table — (XLSX) [file pone.0305583.s001.xlsx]

## Sheet: sra_sampleid
	sample_id	bioproject_id	age	country	gender	run_id	category	reads	Platform	read length	Layout
1	6G1	PRJEB25514	23	Italy_2	F	ERR2391214	W	29757807	Illumina HiSeq	150	Paired
2	6G2	PRJEB25514	22	Italy_2	F	ERR2391215	W	33174852	Illumina HiSeq	150	Paired
3	6G3	PRJEB25514	22	Italy_2	M	ERR2391216	W	32255458	Illumina HiSeq	150	Paired
4	6G4	PRJEB25514	21	Italy_2	M	ERR2391217	W	32106706	Illumina HiSeq	150	Paired
5	6G5	PRJEB25514	30	Italy_2	M	ERR2391218	W	23902192	Illumina HiSeq	150	Paired
6	6G6	PRJEB25514	104	Italy_2	F	ERR2391219	C	31428486	Illumina HiSeq	150	Paired
7	6G7	PRJEB25514	85	Italy_2	F	ERR2391220	R	30110621	Illumina HiSeq	150	Paired
8	6G8	PRJEB25514	106	Italy_2	F	ERR2391221	C	28142267	Illumina HiSeq	150	Paired
9	6G10	PRJEB25514	101	Italy_2	F	ERR2391222	C	31444161	Illumina HiSeq	150	Paired
10	6G11	PRJEB25514	22	Italy_2	F	ERR2391223	W	27241689	Illumina HiSeq	150	Paired
11	6G12	PRJEB25514	22	Italy_2	M	ERR2391224	W	30172736	Illumina HiSeq	150	Paired
12	6G13	PRJEB25514	102	Italy_2	F	ERR2391225	C	27972279	Illumina HiSeq	150	Paired
13	6G14	PRJEB25514	102	Italy_2	F	ERR2391226	C	26949882	Illumina HiSeq	150	Paired
14	6G15	PRJEB25514	102	Italy_2	F	ERR2391227	C	26715164	Illumina HiSeq	150	Paired
15	6G16	PRJEB25514	102	Italy_2	M	ERR2391228	C	30080166	Illumina HiSeq	150	Paired
16	7G31	PRJEB25514	100	Italy_2	F	ERR3479091	C	16821333	Illumina HiSeq	150	Paired
17	7G1	PRJEB25514	102	Italy_2	F	ERR3501987	C	18190389	Illumina HiSeq	150	Paired
18	7G2	PRJEB25514	101	Italy_2	F	ERR3501988	C	16827995	Illumina HiSeq	150	Paired
19	7G3	PRJEB25514	107	Italy_2	M	ERR3501989	C	22852672	Illumina HiSeq	150	Paired
20	7G4	PRJEB25514	99	Italy_2	M	ERR3501990	C	15904980	Illumina HiSeq	150	Paired
21	7G5	PRJEB25514	102	Italy_2	F	ERR3501991	C	13575588	Illumina HiSeq	150	Paired
22	7G6	PRJEB25514	100	Italy_2	M	ERR3501992	C	16121739	Illumina HiSeq	150	Paired
23	7G7	PRJEB25514	85	Italy_2	F	ERR3501993	R	20174370	Illumina HiSeq	150	Paired
24	7G8	PRJEB25514	103	Italy_2	M	ERR3501994	C	16854915	Illumina HiSeq	150	Paired
25	7G10	PRJEB25514	80	Italy_2	F	ERR3501995	R	14223060	Illumina HiSeq	150	Paired
26	7G12	PRJEB25514	31	Italy_2	F	ERR3501996	W	18924546	Illumina HiSeq	150	Paired
27	7G14	PRJEB25514	27	Italy_2	M	ERR3501997	W	15868772	Illumina HiSeq	150	Paired
28	7G15	PRJEB25514	27	Italy_2	F	ERR3501998	W	20688161	Illumina HiSeq	150	Paired
29	7G16	PRJEB25514	33	Italy_2	F	ERR3501999	W	15895393	Illumina HiSeq	150	Paired
30	7G17	PRJEB25514	25	Italy_2	F	ERR3502000	W	13931423	Illumina HiSeq	150	Paired
31	7G18	PRJEB25514	30	Italy_2	F	ERR3502001	W	18286168	Illumina HiSeq	150	Paired
32	7G19	PRJEB25514	21	Italy_2	M	ERR3502002	W	18374798	Illumina HiSeq	150	Paired
33	7G20	PRJEB25514	83	Italy_2	F	ERR3502003	R	17107471	Illumina HiSeq	150	Paired
34	7G21	PRJEB25514	85	Italy_2	F	ERR3502004	R	17931498	Illumina HiSeq	150	Paired
35	7G22	PRJEB25514	82	Italy_2	F	ERR3502005	R	19905318	Illumina HiSeq	150	Paired
36	7G24	PRJEB25514	88	Italy_2	M	ERR3502006	R	16826297	Illumina HiSeq	150	Paired
37	7G25	PRJEB25514	78	Italy_2	F	ERR3502007	R	18178917	Illumina HiSeq	150	Paired
38	7G26	PRJEB25514	78	Italy_2	F	ERR3502008	R	20098488	Illumina HiSeq	150	Paired
39	7G27	PRJEB25514	101	Italy_2	F	ERR3502009	C	20857299	Illumina HiSeq	150	Paired
40	7G28	PRJEB25514	101	Italy_2	M	ERR3502010	C	21497500	Illumina HiSeq	150	Paired
41	7G29	PRJEB25514	73	Italy_2	M	ERR3502011	R	24373308	Illumina HiSeq	150	Paired
42	7G30	PRJEB25514	70	Italy_2	M	ERR3502012	R	18142697	Illumina HiSeq	150	Paired
43	7G32	PRJEB25514	100	Italy_2	F	ERR3502013	C	18253016	Illumina HiSeq	150	Paired
44	7G33	PRJEB25514	24	Italy_2	F	ERR3502014	W	18112421	Illumina HiSeq	150	Paired
45	7G34	PRJEB25514	23	Italy_2	F	ERR3502015	W	18185486	Illumina HiSeq	150	Paired
46	7G38	PRJEB25514	75	Italy_2	M	ERR3502016	R	17292290	Illumina HiSeq	150	Paired
47	7G39	PRJEB25514	30	Italy_2	M	ERR3502017	W	16241917	Illumina HiSeq	150	Paired
48	7G40	PRJEB25514	68	Italy_2	F	ERR3502018	R	18341324	Illumina HiSeq	150	Paired
49	7G41	PRJEB25514	76	Italy_2	F	ERR3502019	R	18798653	Illumina HiSeq	150	Paired
50	7G42	PRJEB25514	74	Italy_2	F	ERR3502020	R	17119534	Illumina HiSeq	150	Paired
51	7G43	PRJEB25514	81	Italy_2	M	ERR3502021	R	20411173	Illumina HiSeq	150	Paired
52	7G44	PRJEB25514	69	Italy_2	M	ERR3502022	R	17307019	Illumina HiSeq	150	Paired
53	7G45	PRJEB25514	68	Italy_2	M	ERR3502023	R	14928824	Illumina HiSeq	150	Paired
54	7G46	PRJEB25514	69	Italy_2	F	ERR3502024	R	16430673	Illumina HiSeq	150	Paired
55	7G47	PRJEB25514	71	Italy_2	M	ERR3502025	R	14911922	Illumina HiSeq	150	Paired
56	7G48	PRJEB25514	84	Italy_2	F	ERR3502026	R	14904543	Illumina HiSeq	150	Paired
57	7G49	PRJEB25514	69	Italy_2	M	ERR3502027	R	13536369	Illumina HiSeq	150	Paired
58	7G50	PRJEB25514	85	Italy_2	M	ERR3502028	R	16891909	Illumina HiSeq	150	Paired
59	7G51	PRJEB25514	100	Italy_2	F	ERR3502029	C	16081751	Illumina HiSeq	150	Paired
60	S77	PRJNA624763	46	China	F	SRR11649927	W	39080296	Illumina NovaSeq 6000	150	Paired
61	S76	PRJNA624763	46	China	M	SRR11649928	W	40273041	Illumina NovaSeq 6000	150	Paired
62	S75	PRJNA624763	47	China	M	SRR11649929	W	39532191	Illumina NovaSeq 6000	150	Paired
63	S74	PRJNA624763	47	China	F	SRR11649930	W	36231389	Illumina NovaSeq 6000	150	Paired
64	S73	PRJNA624763	47	China	F	SRR11649931	W	38928772	Illumina NovaSeq 6000	150	Paired
65	S72	PRJNA624763	47	China	M	SRR11649932	W	36094493	Illumina NovaSeq 6000	150	Paired
66	S71	PRJNA624763	48	China	F	SRR11649933	W	39889045	Illumina NovaSeq 6000	150	Paired
67	S08	PRJNA624763	98	China	F	SRR11649934	C	41202649	Illumina NovaSeq 6000	150	Paired
68	S70	PRJNA624763	48	China	F	SRR11649935	W	39746319	Illumina NovaSeq 6000	150	Paired
69	S69	PRJNA624763	48	China	M	SRR11649936	W	40430880	Illumina NovaSeq 6000	150	Paired
70	S68	PRJNA624763	65	China	F	SRR11649937	R	39390364	Illumina NovaSeq 6000	150	Paired
71	S67	PRJNA624763	65	China	M	SRR11649938	R	37871569	Illumina NovaSeq 6000	150	Paired
72	S66	PRJNA624763	65	China	M	SRR11649939	R	39280117	Illumina NovaSeq 6000	150	Paired
73	S65	PRJNA624763	66	China	F	SRR11649940	R	38685354	Illumina NovaSeq 6000	150	Paired
74	S64	PRJNA624763	67	China	F	SRR11649941	R	38796449	Illumina NovaSeq 6000	150	Paired
75	S63	PRJNA624763	67	China	F	SRR11649942	R	35455742	Illumina NovaSeq 6000	150	Paired
76	S62	PRJNA624763	67	China	M	SRR11649943	R	33373264	Illumina NovaSeq 6000	150	Paired
77	S61	PRJNA624763	67	China	F	SRR11649944	R	38640068	Illumina NovaSeq 6000	150	Paired
78	S07	PRJNA624763	100	China	F	SRR11649945	C	34847706	Illumina NovaSeq 6000	150	Paired
79	S60	PRJNA624763	68	China	F	SRR11649946	R	40574663	Illumina NovaSeq 6000	150	Paired
80	S59	PRJNA624763	69	China	F	SRR11649947	R	40025524	Illumina NovaSeq 6000	150	Paired
81	S58	PRJNA624763	70	China	F	SRR11649948	R	53726307	Illumina NovaSeq 6000	150	Paired
82	S57	PRJNA624763	70	China	M	SRR11649949	R	38428560	Illumina NovaSeq 6000	150	Paired
83	S56	PRJNA624763	70	China	M	SRR11649950	R	38861898	Illumina NovaSeq 6000	150	Paired
84	S95	PRJNA624763	24	China	F	SRR11649951	W	37354251	Illumina NovaSeq 6000	150	Paired
85	S94	PRJNA624763	25	China	F	SRR11649952	W	41421929	Illumina NovaSeq 6000	150	Paired
86	S93	PRJNA624763	27	China	F	SRR11649953	W	40819588	Illumina NovaSeq 6000	150	Paired
87	S92	PRJNA624763	29	China	F	SRR11649954	W	37951551	Illumina NovaSeq 6000	150	Paired
88	S91	PRJNA624763	30	China	M	SRR11649955	W	39289359	Illumina NovaSeq 6000	150	Paired
89	S10	PRJNA624763	97	China	M	SRR11649956	C	40850372	Illumina NovaSeq 6000	150	Paired
90	S90	PRJNA624763	33	China	F	SRR11649957	W	38027796	Illumina NovaSeq 6000	150	Paired
91	S89	PRJNA624763	35	China	M	SRR11649958	W	38399631	Illumina NovaSeq 6000	150	Paired
92	S88	PRJNA624763	37	China	F	SRR11649959	W	39247886	Illumina NovaSeq 6000	150	Paired
93	S87	PRJNA624763	37	China	M	SRR11649960	W	39009225	Illumina NovaSeq 6000	150	Paired
94	S86	PRJNA624763	40	China	M	SRR11649961	W	41205981	Illumina NovaSeq 6000	150	Paired
95	S85	PRJNA624763	40	China	F	SRR11649962	W	33908002	Illumina NovaSeq 6000	150	Paired
96	S84	PRJNA624763	42	China	F	SRR11649963	W	40378667	Illumina NovaSeq 6000	150	Paired
97	S83	PRJNA624763	42	China	M	SRR11649964	W	38389902	Illumina NovaSeq 6000	150	Paired
98	S82	PRJNA624763	44	China	M	SRR11649965	W	36096306	Illumina NovaSeq 6000	150	Paired
99	S81	PRJNA624763	44	China	F	SRR11649966	W	39458369	Illumina NovaSeq 6000	150	Paired
100	S09	PRJNA624763	98	China	F	SRR11649967	C	38653872	Illumina NovaSeq 6000	150	Paired
101	S80	PRJNA624763	45	China	F	SRR11649968	W	40185347	Illumina NovaSeq 6000	150	Paired
102	S79	PRJNA624763	45	China	M	SRR11649969	W	36891931	Illumina NovaSeq 6000	150	Paired
103	S78	PRJNA624763	46	China	F	SRR11649970	W	40220703	Illumina NovaSeq 6000	150	Paired
104	S33	PRJNA624763	90	China	F	SRR11649971	C	37754551	Illumina NovaSeq 6000	150	Paired
105	S32	PRJNA624763	90	China	M	SRR11649972	C	38916993	Illumina NovaSeq 6000	150	Paired
106	S31	PRJNA624763	90	China	M	SRR11649973	C	37869553	Illumina NovaSeq 6000	150	Paired
107	S04	PRJNA624763	101	China	F	SRR11649974	C	40044805	Illumina NovaSeq 6000	150	Paired
108	S30	PRJNA624763	91	China	F	SRR11649975	C	37875343	Illumina NovaSeq 6000	150	Paired
109	S29	PRJNA624763	91	China	F	SRR11649976	C	43489278	Illumina NovaSeq 6000	150	Paired
110	S28	PRJNA624763	91	China	M	SRR11649977	C	40430880	Illumina NovaSeq 6000	150	Paired
111	S27	PRJNA624763	91	China	M	SRR11649978	C	39265453	Illumina NovaSeq 6000	150	Paired
112	S26	PRJNA624763	91	China	F	SRR11649979	C	38885461	Illumina NovaSeq 6000	150	Paired
113	S25	PRJNA624763	91	China	M	SRR11649980	C	35402477	Illumina NovaSeq 6000	150	Paired
114	S24	PRJNA624763	92	China	M	SRR11649981	C	40593972	Illumina NovaSeq 6000	150	Paired
115	S23	PRJNA624763	92	China	F	SRR11649982	C	42778916	Illumina NovaSeq 6000	150	Paired
116	S22	PRJNA624763	92	China	M	SRR11649983	C	39442991	Illumina NovaSeq 6000	150	Paired
117	S21	PRJNA624763	93	China	F	SRR11649984	C	35027162	Illumina NovaSeq 6000	150	Paired
118	S03	PRJNA624763	102	China	F	SRR11649985	C	40617796	Illumina NovaSeq 6000	150	Paired
119	S20	PRJNA624763	93	China	F	SRR11649986	C	38055745	Illumina NovaSeq 6000	150	Paired
120	S19	PRJNA624763	93	China	F	SRR11649987	C	45673048	Illumina NovaSeq 6000	150	Paired
121	S18	PRJNA624763	93	China	F	SRR11649988	C	37573748	Illumina NovaSeq 6000	150	Paired
122	S17	PRJNA624763	94	China	M	SRR11649989	C	35658025	Illumina NovaSeq 6000	150	Paired
123	S16	PRJNA624763	94	China	M	SRR11649990	C	40044924	Illumina NovaSeq 6000	150	Paired
124	S15	PRJNA624763	94	China	M	SRR11649991	C	39772045	Illumina NovaSeq 6000	150	Paired
125	S14	PRJNA624763	95	China	M	SRR11649992	C	40664764	Illumina NovaSeq 6000	150	Paired
126	S13	PRJNA624763	96	China	F	SRR11649993	C	39878127	Illumina NovaSeq 6000	150	Paired
127	S12	PRJNA624763	96	China	F	SRR11649994	C	39443889	Illumina NovaSeq 6000	150	Paired
128	S55	PRJNA624763	71	China	F	SRR11649995	R	38152654	Illumina NovaSeq 6000	150	Paired
129	S54	PRJNA624763	71	China	M	SRR11649996	R	38859425	Illumina NovaSeq 6000	150	Paired
130	S53	PRJNA624763	71	China	M	SRR11649997	R	39837914	Illumina NovaSeq 6000	150	Paired
131	S52	PRJNA624763	72	China	M	SRR11649998	R	36712275	Illumina NovaSeq 6000	150	Paired
132	S51	PRJNA624763	72	China	M	SRR11649999	R	39455978	Illumina NovaSeq 6000	150	Paired
133	S06	PRJNA624763	101	China	F	SRR11650000	C	40827647	Illumina NovaSeq 6000	150	Paired
134	S50	PRJNA624763	72	China	M	SRR11650001	R	43100367	Illumina NovaSeq 6000	150	Paired
135	S49	PRJNA624763	72	China	M	SRR11650002	R	35612859	Illumina NovaSeq 6000	150	Paired
136	S48	PRJNA624763	72	China	M	SRR11650003	R	38680211	Illumina NovaSeq 6000	150	Paired
137	S47	PRJNA624763	72	China	F	SRR11650004	R	38472613	Illumina NovaSeq 6000	150	Paired
138	S46	PRJNA624763	72	China	F	SRR11650005	R	38373383	Illumina NovaSeq 6000	150	Paired
139	S45	PRJNA624763	73	China	M	SRR11650006	R	40499984	Illumina NovaSeq 6000	150	Paired
140	S44	PRJNA624763	73	China	F	SRR11650007	R	40431203	Illumina NovaSeq 6000	150	Paired
141	S43	PRJNA624763	74	China	F	SRR11650008	R	40576158	Illumina NovaSeq 6000	150	Paired
142	S42	PRJNA624763	74	China	F	SRR11650009	R	38345182	Illumina NovaSeq 6000	150	Paired
143	S41	PRJNA624763	75	China	M	SRR11650010	R	34858338	Illumina NovaSeq 6000	150	Paired
144	S05	PRJNA624763	101	China	M	SRR11650011	C	37459924	Illumina NovaSeq 6000	150	Paired
145	S40	PRJNA624763	75	China	F	SRR11650012	R	40735561	Illumina NovaSeq 6000	150	Paired
146	S39	PRJNA624763	75	China	F	SRR11650013	R	37718941	Illumina NovaSeq 6000	150	Paired
147	S38	PRJNA624763	75	China	F	SRR11650014	R	37822864	Illumina NovaSeq 6000	150	Paired
148	S37	PRJNA624763	90	China	F	SRR11650015	C	38914517	Illumina NovaSeq 6000	150	Paired
149	S36	PRJNA624763	90	China	F	SRR11650016	C	40160441	Illumina NovaSeq 6000	150	Paired
150	S35	PRJNA624763	90	China	M	SRR11650017	C	42266038	Illumina NovaSeq 6000	150	Paired
151	S34	PRJNA624763	90	China	F	SRR11650018	C	38958774	Illumina NovaSeq 6000	150	Paired
152	S11	PRJNA624763	97	China	F	SRR11650019	C	34256289	Illumina NovaSeq 6000	150	Paired
153	S02	PRJNA624763	102	China	F	SRR11650020	C	37644505	Illumina NovaSeq 6000	150	Paired
154	S01	PRJNA624763	103	China	F	SRR11650021	C	33170473	Illumina NovaSeq 6000	150	Paired
155	IF_011	PRJNA675598	102	Japan	F	SRR15051205	C	10577831	Illumina NovaSeq 6000	150	Paired
156	IF_009	PRJNA675598	102	Japan	F	SRR15051206	C	6614589	Illumina NovaSeq 6000	150	Paired
157	IF_008	PRJNA675598	102	Japan	F	SRR15051207	C	8823673	Illumina NovaSeq 6000	150	Paired
158	IF_007	PRJNA675598	102	Japan	F	SRR15051208	C	10961177	Illumina NovaSeq 6000	150	Paired
159	IF_005	PRJNA675598	102	Japan	F	SRR15051209	C	8771313	Illumina NovaSeq 6000	150	Paired
160	IF_004	PRJNA675598	102	Japan	F	SRR15051210	C	5282865	Illumina NovaSeq 6000	150	Paired
161	IF_003-2	PRJNA675598	102	Japan	F	SRR15051211	C	5644005	Illumina NovaSeq 6000	150	Paired
162	IF_001	PRJNA675598	102	Japan	F	SRR15051212	C	5252349	Illumina NovaSeq 6000	150	Paired
163	KWS_10469	PRJNA675598	89	Japan	M	SRR15051213	R	13706700	Illumina NovaSeq 6000	150	Paired
164	KWS_11009	PRJNA675598	88	Japan	F	SRR15051214	R	14900262	Illumina NovaSeq 6000	150	Paired
165	IF_003	PRJNA675598	102	Japan	F	SRR15051215	C	2192805	Illumina NovaSeq 6000	150	Paired
166	KWS_11008	PRJNA675598	87	Japan	F	SRR15051216	R	14129233	Illumina NovaSeq 6000	150	Paired
167	KWS_11007	PRJNA675598	86	Japan	F	SRR15051217	R	11205893	Illumina NovaSeq 6000	150	Paired
168	KWS_11006	PRJNA675598	88	Japan	M	SRR15051218	R	7159138	Illumina NovaSeq 6000	150	Paired
169	KWS_11005	PRJNA675598	89	Japan	M	SRR15051219	R	7192851	Illumina NovaSeq 6000	150	Paired
170	KWS_11003	PRJNA675598	85	Japan	F	SRR15051220	R	8707092	Illumina NovaSeq 6000	150	Paired
171	KWS_11002	PRJNA675598	86	Japan	F	SRR15051221	R	10118781	Illumina NovaSeq 6000	150	Paired
172	KWS_11001	PRJNA675598	88	Japan	M	SRR15051222	R	3438626	Illumina NovaSeq 6000	150	Paired
173	KWS_11004	PRJNA675598	87	Japan	M	SRR15051223	R	7192340	Illumina NovaSeq 6000	150	Paired
174	KWS_11000	PRJNA675598	85	Japan	F	SRR15051224	R	15299566	Illumina NovaSeq 6000	150	Paired
175	KWS_10999	PRJNA675598	88	Japan	F	SRR15051225	R	3239377	Illumina NovaSeq 6000	150	Paired
176	KWS_10468	PRJNA675598	85	Japan	M	SRR15051226	R	7788479	Illumina NovaSeq 6000	150	Paired
177	KWS_10998	PRJNA675598	85	Japan	M	SRR15051227	R	6146112	Illumina NovaSeq 6000	150	Paired
178	KWS_10997	PRJNA675598	88	Japan	F	SRR15051228	R	18517020	Illumina NovaSeq 6000	150	Paired
179	KWS_10996	PRJNA675598	86	Japan	F	SRR15051229	R	13080482	Illumina NovaSeq 6000	150	Paired
180	KWS_10995	PRJNA675598	85	Japan	F	SRR15051230	R	3191845	Illumina NovaSeq 6000	150	Paired
181	KWS_10993	PRJNA675598	86	Japan	M	SRR15051231	R	19534693	Illumina NovaSeq 6000	150	Paired
182	KWS_10992re	PRJNA675598	85	Japan	F	SRR15051232	R	8992856	Illumina NovaSeq 6000	150	Paired
183	KWS_10991	PRJNA675598	86	Japan	F	SRR15051233	R	16561783	Illumina NovaSeq 6000	150	Paired
184	KWS_10994	PRJNA675598	87	Japan	M	SRR15051234	R	3325067	Illumina NovaSeq 6000	150	Paired
185	KWS_10989	PRJNA675598	88	Japan	M	SRR15051235	R	12845722	Illumina NovaSeq 6000	150	Paired
186	KWS_10467	PRJNA675598	86	Japan	M	SRR15051236	R	11231163	Illumina NovaSeq 6000	150	Paired
187	KWS_10988	PRJNA675598	86	Japan	M	SRR15051237	R	3900980	Illumina NovaSeq 6000	150	Paired
188	KWS_10987	PRJNA675598	87	Japan	F	SRR15051238	R	6613022	Illumina NovaSeq 6000	150	Paired
189	KWS_10985	PRJNA675598	87	Japan	F	SRR15051239	R	6828468	Illumina NovaSeq 6000	150	Paired
190	KWS_10984	PRJNA675598	86	Japan	M	SRR15051240	R	15127076	Illumina NovaSeq 6000	150	Paired
191	KWS_10983	PRJNA675598	85	Japan	F	SRR15051241	R	5898249	Illumina NovaSeq 6000	150	Paired
192	KWS_10986	PRJNA675598	89	Japan	F	SRR15051242	R	7635060	Illumina NovaSeq 6000	150	Paired
193	KWS_10920	PRJNA675598	86	Japan	F	SRR15051243	R	8051202	Illumina NovaSeq 6000	150	Paired
194	KWS_10919	PRJNA675598	86	Japan	M	SRR15051244	R	3535858	Illumina NovaSeq 6000	150	Paired
195	KWS_10917	PRJNA675598	88	Japan	M	SRR15051245	R	3570840	Illumina NovaSeq 6000	150	Paired
196	KWS_10912	PRJNA675598	85	Japan	M	SRR15051246	R	7533351	Illumina NovaSeq 6000	150	Paired
197	KWS_10911	PRJNA675598	86	Japan	M	SRR15051247	R	13895592	Illumina NovaSeq 6000	150	Paired
198	KWS_10910	PRJNA675598	86	Japan	F	SRR15051248	R	4373871	Illumina NovaSeq 6000	150	Paired
199	KWS_10909	PRJNA675598	87	Japan	M	SRR15051249	R	3914062	Illumina NovaSeq 6000	150	Paired
200	KWS_10466	PRJNA675598	86	Japan	F	SRR15051250	R	5107754	Illumina NovaSeq 6000	150	Paired
201	KWS_10906	PRJNA675598	89	Japan	M	SRR15051251	R	6789040	Illumina NovaSeq 6000	150	Paired
202	KWS_10905	PRJNA675598	86	Japan	F	SRR15051252	R	2982191	Illumina NovaSeq 6000	150	Paired
203	KWS_10904	PRJNA675598	89	Japan	F	SRR15051253	R	18272350	Illumina NovaSeq 6000	150	Paired
204	KWS_10903	PRJNA675598	87	Japan	M	SRR15051254	R	20624822	Illumina NovaSeq 6000	150	Paired
205	KWS_10897	PRJNA675598	86	Japan	F	SRR15051255	R	13645505	Illumina NovaSeq 6000	150	Paired
206	KWS_10896	PRJNA675598	86	Japan	M	SRR15051256	R	12437170	Illumina NovaSeq 6000	150	Paired
207	KWS_10465	PRJNA675598	85	Japan	M	SRR15051257	R	19650388	Illumina NovaSeq 6000	150	Paired
208	KWS_10900	PRJNA675598	85	Japan	M	SRR15051258	R	3838073	Illumina NovaSeq 6000	150	Paired
209	KWS_10895	PRJNA675598	85	Japan	M	SRR15051259	R	4900240	Illumina NovaSeq 6000	150	Paired
210	KWS_10894	PRJNA675598	88	Japan	M	SRR15051260	R	6190781	Illumina NovaSeq 6000	150	Paired
211	KWS_10893	PRJNA675598	86	Japan	M	SRR15051261	R	10383650	Illumina NovaSeq 6000	150	Paired
212	KWS_10784	PRJNA675598	87	Japan	F	SRR15051262	R	15612707	Illumina NovaSeq 6000	150	Paired
213	KWS_10659	PRJNA675598	89	Japan	F	SRR15051263	R	5880536	Illumina NovaSeq 6000	150	Paired
214	KWS_10657	PRJNA675598	86	Japan	F	SRR15051264	R	4459212	Illumina NovaSeq 6000	150	Paired
215	KWS_10656	PRJNA675598	87	Japan	F	SRR15051265	R	14890184	Illumina NovaSeq 6000	150	Paired
216	KWS_10661	PRJNA675598	86	Japan	F	SRR15051266	R	18074019	Illumina NovaSeq 6000	150	Paired
217	KWS_10655	PRJNA675598	85	Japan	F	SRR15051267	R	9311411	Illumina NovaSeq 6000	150	Paired
218	KWS_10653	PRJNA675598	85	Japan	F	SRR15051268	R	5886197	Illumina NovaSeq 6000	150	Paired
219	IF_180	PRJNA675598	102	Japan	F	SRR15051269	C	1192156	Illumina NovaSeq 6000	150	Paired
220	IF_179	PRJNA675598	102	Japan	F	SRR15051270	C	5398359	Illumina NovaSeq 6000	150	Paired
221	IF_178	PRJNA675598	102	Japan	F	SRR15051271	C	13874136	Illumina NovaSeq 6000	150	Paired
222	IF_177	PRJNA675598	102	Japan	F	SRR15051272	C	18236448	Illumina NovaSeq 6000	150	Paired
223	IF_176	PRJNA675598	102	Japan	F	SRR15051273	C	5923006	Illumina NovaSeq 6000	150	Paired
224	IF_175re	PRJNA675598	102	Japan	F	SRR15051274	C	12401139	Illumina NovaSeq 6000	150	Paired
225	KWS_10550	PRJNA675598	88	Japan	F	SRR15051275	R	3300062	Illumina NovaSeq 6000	150	Paired
226	IF_173	PRJNA675598	102	Japan	F	SRR15051276	C	7597223	Illumina NovaSeq 6000	150	Paired
227	IF_171	PRJNA675598	102	Japan	F	SRR15051277	C	5272012	Illumina NovaSeq 6000	150	Paired
228	IF_170	PRJNA675598	102	Japan	F	SRR15051278	C	8901797	Illumina NovaSeq 6000	150	Paired
229	IF_169	PRJNA675598	102	Japan	F	SRR15051279	C	13723830	Illumina NovaSeq 6000	150	Paired
230	KWS_10549	PRJNA675598	86	Japan	M	SRR15051280	R	14233388	Illumina NovaSeq 6000	150	Paired
231	IF_167	PRJNA675598	102	Japan	F	SRR15051281	C	17560462	Illumina NovaSeq 6000	150	Paired
232	IF_166	PRJNA675598	102	Japan	F	SRR15051282	C	8572834	Illumina NovaSeq 6000	150	Paired
233	IF_165	PRJNA675598	102	Japan	F	SRR15051283	C	6282745	Illumina NovaSeq 6000	150	Paired
234	IF_164re	PRJNA675598	102	Japan	F	SRR15051284	C	10276338	Illumina NovaSeq 6000	150	Paired
235	IF_163	PRJNA675598	102	Japan	F	SRR15051285	C	8490921	Illumina NovaSeq 6000	150	Paired
236	IF_162	PRJNA675598	102	Japan	F	SRR15051286	C	12895613	Illumina NovaSeq 6000	150	Paired
237	IF_161	PRJNA675598	102	Japan	F	SRR15051287	C	9663684	Illumina NovaSeq 6000	150	Paired
238	IF_160	PRJNA675598	102	Japan	F	SRR15051288	C	2711233	Illumina NovaSeq 6000	150	Paired
239	IF_158	PRJNA675598	102	Japan	F	SRR15051289	C	11861862	Illumina NovaSeq 6000	150	Paired
240	KWS_10548	PRJNA675598	89	Japan	F	SRR15051290	R	14115674	Illumina NovaSeq 6000	150	Paired
241	KWS_10464	PRJNA675598	86	Japan	M	SRR15051291	R	3638241	Illumina NovaSeq 6000	150	Paired
242	KWS_10652	PRJNA675598	86	Japan	M	SRR15051292	R	3484675	Illumina NovaSeq 6000	150	Paired
243	KWS_10650	PRJNA675598	85	Japan	F	SRR15051293	R	4354778	Illumina NovaSeq 6000	150	Paired
244	KWS_10649	PRJNA675598	87	Japan	F	SRR15051294	R	13826002	Illumina NovaSeq 6000	150	Paired
245	KWS_10648	PRJNA675598	85	Japan	M	SRR15051295	R	16264918	Illumina NovaSeq 6000	150	Paired
246	KWS_10651	PRJNA675598	85	Japan	F	SRR15051296	R	3105711	Illumina NovaSeq 6000	150	Paired
247	KWS_10647	PRJNA675598	87	Japan	F	SRR15051297	R	2595564	Illumina NovaSeq 6000	150	Paired
248	KWS_10646	PRJNA675598	87	Japan	M	SRR15051298	R	4602668	Illumina NovaSeq 6000	150	Paired
249	KWS_10644	PRJNA675598	86	Japan	M	SRR15051299	R	7528312	Illumina NovaSeq 6000	150	Paired
250	KWS_10643	PRJNA675598	88	Japan	F	SRR15051300	R	2676095	Illumina NovaSeq 6000	150	Paired
251	KWS_10463	PRJNA675598	85	Japan	F	SRR15051301	R	17361098	Illumina NovaSeq 6000	150	Paired
252	KWS_10641	PRJNA675598	87	Japan	M	SRR15051302	R	18584646	Illumina NovaSeq 6000	150	Paired
253	KWS_10639	PRJNA675598	86	Japan	M	SRR15051303	R	21586638	Illumina NovaSeq 6000	150	Paired
254	KWS_10642	PRJNA675598	89	Japan	F	SRR15051304	R	2910162	Illumina NovaSeq 6000	150	Paired
255	KWS_10638	PRJNA675598	87	Japan	F	SRR15051305	R	21323630	Illumina NovaSeq 6000	150	Paired
256	KWS_10637	PRJNA675598	89	Japan	M	SRR15051306	R	15740052	Illumina NovaSeq 6000	150	Paired
257	KWS_10636	PRJNA675598	86	Japan	F	SRR15051307	R	18859882	Illumina NovaSeq 6000	150	Paired
258	KWS_10635	PRJNA675598	86	Japan	M	SRR15051308	R	1366791	Illumina NovaSeq 6000	150	Paired
259	KWS_10632	PRJNA675598	85	Japan	F	SRR15051309	R	13943082	Illumina NovaSeq 6000	150	Paired
260	KWS_10631	PRJNA675598	85	Japan	F	SRR15051310	R	16342471	Illumina NovaSeq 6000	150	Paired
261	KWS_10567	PRJNA675598	87	Japan	M	SRR15051311	R	16786665	Illumina NovaSeq 6000	150	Paired
262	KWS_10633	PRJNA675598	86	Japan	F	SRR15051312	R	15718771	Illumina NovaSeq 6000	150	Paired
263	KWS_10461	PRJNA675598	85	Japan	M	SRR15051313	R	16549330	Illumina NovaSeq 6000	150	Paired
264	KWS_10565	PRJNA675598	87	Japan	F	SRR15051314	R	5378433	Illumina NovaSeq 6000	150	Paired
265	KWS_10563	PRJNA675598	85	Japan	F	SRR15051315	R	17667510	Illumina NovaSeq 6000	150	Paired
266	KWS_10562	PRJNA675598	85	Japan	M	SRR15051316	R	3632568	Illumina NovaSeq 6000	150	Paired
267	KWS_10560	PRJNA675598	86	Japan	F	SRR15051317	R	7743226	Illumina NovaSeq 6000	150	Paired
268	KWS_10559	PRJNA675598	87	Japan	M	SRR15051318	R	7877157	Illumina NovaSeq 6000	150	Paired
269	KWS_10558	PRJNA675598	87	Japan	F	SRR15051319	R	7093243	Illumina NovaSeq 6000	150	Paired
270	KWS_10561	PRJNA675598	86	Japan	M	SRR15051320	R	3362599	Illumina NovaSeq 6000	150	Paired
271	KeioHC_W	PRJNA675598	47	Japan	F	SRR15051321	W	1296367	Illumina NovaSeq 6000	150	Paired
272	KeioHC_U	PRJNA675598	47	Japan	M	SRR15051322	W	4602578	Illumina NovaSeq 6000	150	Paired
273	KeioHC_K2	PRJNA675598	35	Japan	F	SRR15051323	W	16557676	Illumina NovaSeq 6000	150	Paired
274	KeioHC_I2	PRJNA675598	35	Japan	M	SRR15051324	W	12575901	Illumina NovaSeq 6000	150	Paired
275	KeioHC_17	PRJNA675598	23	Japan	M	SRR15051325	W	12208804	Illumina NovaSeq 6000	150	Paired
276	KeioHC_15	PRJNA675598	21	Japan	M	SRR15051326	W	13142326	Illumina NovaSeq 6000	150	Paired
277	KeioHC_14	PRJNA675598	23	Japan	F	SRR15051327	W	9899951	Illumina NovaSeq 6000	150	Paired
278	KeioHC_18	PRJNA675598	22	Japan	M	SRR15051328	W	8352772	Illumina NovaSeq 6000	150	Paired
279	KeioHC_13	PRJNA675598	22	Japan	M	SRR15051329	W	8631048	Illumina NovaSeq 6000	150	Paired
280	KeioHC_12	PRJNA675598	35	Japan	M	SRR15051330	W	10622764	Illumina NovaSeq 6000	150	Paired
281	KWS_10556	PRJNA675598	86	Japan	F	SRR15051331	R	3834603	Illumina NovaSeq 6000	150	Paired
282	KeioHC_11	PRJNA675598	22	Japan	F	SRR15051332	W	16399259	Illumina NovaSeq 6000	150	Paired
283	IF_157	PRJNA675598	102	Japan	F	SRR15051333	C	8810991	Illumina NovaSeq 6000	150	Paired
284	IF_156	PRJNA675598	102	Japan	F	SRR15051334	C	1634426	Illumina NovaSeq 6000	150	Paired
285	IF_155	PRJNA675598	102	Japan	F	SRR15051335	C	5033653	Illumina NovaSeq 6000	150	Paired
286	IF_154rewa	PRJNA675598	102	Japan	F	SRR15051336	C	3546516	Illumina NovaSeq 6000	150	Paired
287	IF_159	PRJNA675598	102	Japan	F	SRR15051337	C	3203624	Illumina NovaSeq 6000	150	Paired
288	IF_153	PRJNA675598	102	Japan	M	SRR15051338	C	2599889	Illumina NovaSeq 6000	150	Paired
289	IF_151	PRJNA675598	102	Japan	F	SRR15051339	C	13280706	Illumina NovaSeq 6000	150	Paired
290	IF_150	PRJNA675598	102	Japan	F	SRR15051340	C	11533780	Illumina NovaSeq 6000	150	Paired
291	IF_149	PRJNA675598	102	Japan	F	SRR15051341	C	7604125	Illumina NovaSeq 6000	150	Paired
292	IF_148	PRJNA675598	102	Japan	F	SRR15051342	C	11753905	Illumina NovaSeq 6000	150	Paired
293	IF_145	PRJNA675598	102	Japan	F	SRR15051343	C	2498705	Illumina NovaSeq 6000	150	Paired
294	KWS_10547	PRJNA675598	85	Japan	M	SRR15051344	R	7735226	Illumina NovaSeq 6000	150	Paired
295	IF_143	PRJNA675598	102	Japan	F	SRR15051345	C	4715548	Illumina NovaSeq 6000	150	Paired
296	IF_140	PRJNA675598	102	Japan	F	SRR15051346	C	2550369	Illumina NovaSeq 6000	150	Paired
297	IF_139	PRJNA675598	102	Japan	F	SRR15051347	C	5253568	Illumina NovaSeq 6000	150	Paired
298	IF_138	PRJNA675598	102	Japan	F	SRR15051348	C	2253753	Illumina NovaSeq 6000	150	Paired
299	IF_137	PRJNA675598	102	Japan	M	SRR15051349	C	5029084	Illumina NovaSeq 6000	150	Paired
300	IF_136	PRJNA675598	102	Japan	F	SRR15051350	C	2854592	Illumina NovaSeq 6000	150	Paired
301	IF_135	PRJNA675598	102	Japan	F	SRR15051351	C	2980259	Illumina NovaSeq 6000	150	Paired
302	IF_134	PRJNA675598	102	Japan	F	SRR15051352	C	1072765	Illumina NovaSeq 6000	150	Paired
303	IF_133	PRJNA675598	102	Japan	F	SRR15051353	C	2249964	Illumina NovaSeq 6000	150	Paired
304	KWS_10546	PRJNA675598	85	Japan	F	SRR15051354	R	3102487	Illumina NovaSeq 6000	150	Paired
305	IF_131	PRJNA675598	102	Japan	F	SRR15051355	C	2319682	Illumina NovaSeq 6000	150	Paired
306	KeioHC_9	PRJNA675598	22	Japan	M	SRR15051356	W	17800253	Illumina NovaSeq 6000	150	Paired
307	KeioHC_7	PRJNA675598	22	Japan	M	SRR15051357	W	11555480	Illumina NovaSeq 6000	150	Paired
308	KeioHC_6	PRJNA675598	22	Japan	M	SRR15051358	W	9030194	Illumina NovaSeq 6000	150	Paired
309	KeioHC_10	PRJNA675598	54	Japan	F	SRR15051359	W	20224457	Illumina NovaSeq 6000	150	Paired
310	KeioHC_5	PRJNA675598	22	Japan	M	SRR15051360	W	14190067	Illumina NovaSeq 6000	150	Paired
311	KeioHC_4	PRJNA675598	21	Japan	M	SRR15051361	W	13961365	Illumina NovaSeq 6000	150	Paired
312	KeioHC_3	PRJNA675598	22	Japan	M	SRR15051362	W	15642405	Illumina NovaSeq 6000	150	Paired
313	KeioHC_2	PRJNA675598	21	Japan	M	SRR15051363	W	5562618	Illumina NovaSeq 6000	150	Paired
314	KWS_10555	PRJNA675598	89	Japan	F	SRR15051364	R	7700921	Illumina NovaSeq 6000	150	Paired
315	KeioHC_124	PRJNA675598	35	Japan	M	SRR15051365	W	5064732	Illumina NovaSeq 6000	150	Paired
316	KeioHC_123	PRJNA675598	29	Japan	F	SRR15051366	W	5076587	Illumina NovaSeq 6000	150	Paired
317	KeioHC_126	PRJNA675598	42	Japan	M	SRR15051367	W	5103944	Illumina NovaSeq 6000	150	Paired
318	KeioHC_122	PRJNA675598	33	Japan	M	SRR15051368	W	9009633	Illumina NovaSeq 6000	150	Paired
319	KeioHC_121	PRJNA675598	35	Japan	M	SRR15051369	W	5465954	Illumina NovaSeq 6000	150	Paired
320	KeioHC_120	PRJNA675598	34	Japan	F	SRR15051370	W	16465442	Illumina NovaSeq 6000	150	Paired
321	KeioHC_119	PRJNA675598	29	Japan	M	SRR15051371	W	4701642	Illumina NovaSeq 6000	150	Paired
322	KeioHC_117	PRJNA675598	55	Japan	F	SRR15051372	W	8435856	Illumina NovaSeq 6000	150	Paired
323	KeioHC_116	PRJNA675598	55	Japan	F	SRR15051373	W	2436908	Illumina NovaSeq 6000	150	Paired
324	KeioHC_115	PRJNA675598	42	Japan	M	SRR15051374	W	17992714	Illumina NovaSeq 6000	150	Paired
325	KeioHC_118	PRJNA675598	23	Japan	M	SRR15051375	W	3688640	Illumina NovaSeq 6000	150	Paired
326	KWS_10552	PRJNA675598	86	Japan	M	SRR15051376	R	6065458	Illumina NovaSeq 6000	150	Paired
327	KWS_10460	PRJNA675598	85	Japan	M	SRR15051377	R	3697300	Illumina NovaSeq 6000	150	Paired
328	KeioHC_114	PRJNA675598	30	Japan	M	SRR15051378	W	2934446	Illumina NovaSeq 6000	150	Paired
329	KeioHC_113	PRJNA675598	36	Japan	M	SRR15051379	W	11700602	Illumina NovaSeq 6000	150	Paired
330	KeioHC_112	PRJNA675598	40	Japan	M	SRR15051380	W	4424713	Illumina NovaSeq 6000	150	Paired
331	KeioHC_111	PRJNA675598	50	Japan	M	SRR15051381	W	2603894	Illumina NovaSeq 6000	150	Paired
332	KeioHC_110	PRJNA675598	34	Japan	F	SRR15051382	W	12390011	Illumina NovaSeq 6000	150	Paired
333	KeioHC_109	PRJNA675598	31	Japan	F	SRR15051383	W	14507112	Illumina NovaSeq 6000	150	Paired
334	KeioHC_108	PRJNA675598	39	Japan	M	SRR15051384	W	3732539	Illumina NovaSeq 6000	150	Paired
335	KeioHC_106	PRJNA675598	23	Japan	M	SRR15051385	W	17514328	Illumina NovaSeq 6000	150	Paired
336	KeioHC_105	PRJNA675598	37	Japan	M	SRR15051386	W	2483384	Illumina NovaSeq 6000	150	Paired
337	KWS_10551	PRJNA675598	85	Japan	M	SRR15051387	R	11640907	Illumina NovaSeq 6000	150	Paired
338	KeioHC_107	PRJNA675598	24	Japan	M	SRR15051388	W	7921066	Illumina NovaSeq 6000	150	Paired
339	KeioHC_104	PRJNA675598	40	Japan	M	SRR15051389	W	2536072	Illumina NovaSeq 6000	150	Paired
340	KeioHC_103	PRJNA675598	30	Japan	M	SRR15051390	W	9342119	Illumina NovaSeq 6000	150	Paired
341	KeioHC_102	PRJNA675598	33	Japan	M	SRR15051391	W	7941012	Illumina NovaSeq 6000	150	Paired
342	KeioHC_101	PRJNA675598	33	Japan	M	SRR15051392	W	8093582	Illumina NovaSeq 6000	150	Paired
343	IF_188	PRJNA675598	102	Japan	F	SRR15051393	C	8200970	Illumina NovaSeq 6000	150	Paired
344	IF_187	PRJNA675598	102	Japan	F	SRR15051394	C	3838313	Illumina NovaSeq 6000	150	Paired
345	IF_185	PRJNA675598	102	Japan	F	SRR15051395	C	5707219	Illumina NovaSeq 6000	150	Paired
346	IF_184	PRJNA675598	102	Japan	F	SRR15051396	C	4643675	Illumina NovaSeq 6000	150	Paired
347	IF_183	PRJNA675598	102	Japan	F	SRR15051397	C	8380610	Illumina NovaSeq 6000	150	Paired
348	IF_182	PRJNA675598	102	Japan	F	SRR15051398	C	9088932	Illumina NovaSeq 6000	150	Paired
349	IF_130	PRJNA675598	102	Japan	F	SRR15051399	C	20337493	Illumina NovaSeq 6000	150	Paired
350	IF_129	PRJNA675598	102	Japan	F	SRR15051400	C	2400770	Illumina NovaSeq 6000	150	Paired
351	IF_128	PRJNA675598	102	Japan	F	SRR15051401	C	11221556	Illumina NovaSeq 6000	150	Paired
352	IF_127	PRJNA675598	102	Japan	M	SRR15051402	C	3592597	Illumina NovaSeq 6000	150	Paired
353	IF_126	PRJNA675598	102	Japan	M	SRR15051403	C	2473769	Illumina NovaSeq 6000	150	Paired
354	IF_125	PRJNA675598	102	Japan	F	SRR15051404	C	6291164	Illumina NovaSeq 6000	150	Paired
355	IF_124	PRJNA675598	102	Japan	F	SRR15051405	C	10316717	Illumina NovaSeq 6000	150	Paired
356	IF_123	PRJNA675598	102	Japan	F	SRR15051406	C	10935627	Illumina NovaSeq 6000	150	Paired
357	IF_122	PRJNA675598	102	Japan	F	SRR15051407	C	13323423	Illumina NovaSeq 6000	150	Paired
358	KWS_10545	PRJNA675598	85	Japan	M	SRR15051408	R	8175764	Illumina NovaSeq 6000	150	Paired
359	IF_132	PRJNA675598	102	Japan	F	SRR15051409	C	6826913	Illumina NovaSeq 6000	150	Paired
360	IF_121wa	PRJNA675598	102	Japan	F	SRR15051410	C	11260662	Illumina NovaSeq 6000	150	Paired
361	IF_118	PRJNA675598	102	Japan	F	SRR15051411	C	9560055	Illumina NovaSeq 6000	150	Paired
362	IF_117	PRJNA675598	102	Japan	F	SRR15051412	C	14072562	Illumina NovaSeq 6000	150	Paired
363	IF_116	PRJNA675598	102	Japan	F	SRR15051413	C	18307534	Illumina NovaSeq 6000	150	Paired
364	IF_115	PRJNA675598	102	Japan	F	SRR15051414	C	3427882	Illumina NovaSeq 6000	150	Paired
365	IF_114	PRJNA675598	102	Japan	F	SRR15051415	C	4815276	Illumina NovaSeq 6000	150	Paired
366	IF_112	PRJNA675598	102	Japan	F	SRR15051416	C	5117869	Illumina NovaSeq 6000	150	Paired
367	IF_111	PRJNA675598	102	Japan	M	SRR15051417	C	6899386	Illumina NovaSeq 6000	150	Paired
368	IF_110	PRJNA675598	102	Japan	F	SRR15051418	C	6012786	Illumina NovaSeq 6000	150	Paired
369	IF_109	PRJNA675598	102	Japan	F	SRR15051419	C	5451826	Illumina NovaSeq 6000	150	Paired
370	KWS_10543	PRJNA675598	86	Japan	M	SRR15051420	R	6279251	Illumina NovaSeq 6000	150	Paired
371	IF_108	PRJNA675598	102	Japan	F	SRR15051421	C	5475941	Illumina NovaSeq 6000	150	Paired
372	IF_107	PRJNA675598	102	Japan	F	SRR15051422	C	17236162	Illumina NovaSeq 6000	150	Paired
373	KWS_10454	PRJNA675598	88	Japan	M	SRR15051423	R	13807971	Illumina NovaSeq 6000	150	Paired
374	KWS_10452	PRJNA675598	89	Japan	F	SRR15051424	R	23874275	Illumina NovaSeq 6000	150	Paired
375	IF_106	PRJNA675598	102	Japan	F	SRR15051425	C	2144463	Illumina NovaSeq 6000	150	Paired
376	IF_012	PRJNA675598	102	Japan	F	SRR15051426	C	11851656	Illumina NovaSeq 6000	150	Paired
377	IF_104	PRJNA675598	102	Japan	F	SRR15051427	C	5897951	Illumina NovaSeq 6000	150	Paired
378	IF_103	PRJNA675598	102	Japan	F	SRR15051428	C	2782602	Illumina NovaSeq 6000	150	Paired
379	IF_100-2	PRJNA675598	102	Japan	F	SRR15051429	C	5018908	Illumina NovaSeq 6000	150	Paired
380	IF_100	PRJNA675598	102	Japan	F	SRR15051430	C	9253027	Illumina NovaSeq 6000	150	Paired
381	IF_099	PRJNA675598	102	Japan	F	SRR15051431	C	13636322	Illumina NovaSeq 6000	150	Paired
382	IF_098	PRJNA675598	102	Japan	F	SRR15051432	C	2128787	Illumina NovaSeq 6000	150	Paired
383	IF_097	PRJNA675598	102	Japan	F	SRR15051433	C	3039634	Illumina NovaSeq 6000	150	Paired
384	KWS_10540	PRJNA675598	88	Japan	M	SRR15051434	R	2694616	Illumina NovaSeq 6000	150	Paired
385	IF_096	PRJNA675598	102	Japan	F	SRR15051435	C	8122409	Illumina NovaSeq 6000	150	Paired
386	IF_095	PRJNA675598	102	Japan	F	SRR15051436	C	10559680	Illumina NovaSeq 6000	150	Paired
387	IF_092-2	PRJNA675598	102	Japan	F	SRR15051437	C	5248516	Illumina NovaSeq 6000	150	Paired
388	IF_092	PRJNA675598	102	Japan	F	SRR15051438	C	9368318	Illumina NovaSeq 6000	150	Paired
389	IF_091	PRJNA675598	102	Japan	F	SRR15051439	C	12723827	Illumina NovaSeq 6000	150	Paired
390	IF_090	PRJNA675598	102	Japan	F	SRR15051440	C	5392025	Illumina NovaSeq 6000	150	Paired
391	IF_089	PRJNA675598	102	Japan	M	SRR15051441	C	2127126	Illumina NovaSeq 6000	150	Paired
392	IF_088-2	PRJNA675598	102	Japan	F	SRR15051442	C	7283157	Illumina NovaSeq 6000	150	Paired
393	IF_093	PRJNA675598	102	Japan	F	SRR15051443	C	16246012	Illumina NovaSeq 6000	150	Paired
394	IF_088	PRJNA675598	102	Japan	F	SRR15051444	C	3337958	Illumina NovaSeq 6000	150	Paired
395	KWS_10539	PRJNA675598	88	Japan	M	SRR15051445	R	16402183	Illumina NovaSeq 6000	150	Paired
396	KWS_10459	PRJNA675598	87	Japan	M	SRR15051446	R	6713685	Illumina NovaSeq 6000	150	Paired
397	IF_087-3	PRJNA675598	102	Japan	F	SRR15051447	C	11438263	Illumina NovaSeq 6000	150	Paired
398	IF_087	PRJNA675598	102	Japan	F	SRR15051448	C	8125709	Illumina NovaSeq 6000	150	Paired
399	IF_086-2	PRJNA675598	102	Japan	F	SRR15051449	C	7654025	Illumina NovaSeq 6000	150	Paired
400	IF_086	PRJNA675598	102	Japan	F	SRR15051450	C	7376609	Illumina NovaSeq 6000	150	Paired
401	IF_085	PRJNA675598	102	Japan	F	SRR15051451	C	6222392	Illumina NovaSeq 6000	150	Paired
402	IF_084	PRJNA675598	102	Japan	F	SRR15051452	C	3553663	Illumina NovaSeq 6000	150	Paired
403	IF_083	PRJNA675598	102	Japan	F	SRR15051453	C	3954210	Illumina NovaSeq 6000	150	Paired
404	IF_082	PRJNA675598	102	Japan	F	SRR15051454	C	9316294	Illumina NovaSeq 6000	150	Paired
405	IF_081	PRJNA675598	102	Japan	F	SRR15051455	C	10171109	Illumina NovaSeq 6000	150	Paired
406	KWS_10538	PRJNA675598	87	Japan	M	SRR15051456	R	4452106	Illumina NovaSeq 6000	150	Paired
407	IF_087-2	PRJNA675598	102	Japan	F	SRR15051457	C	13181111	Illumina NovaSeq 6000	150	Paired
408	IF_080	PRJNA675598	102	Japan	M	SRR15051458	C	4186428	Illumina NovaSeq 6000	150	Paired
409	IF_079	PRJNA675598	102	Japan	F	SRR15051459	C	17029098	Illumina NovaSeq 6000	150	Paired
410	IF_077	PRJNA675598	102	Japan	M	SRR15051460	C	4481994	Illumina NovaSeq 6000	150	Paired
411	IF_076	PRJNA675598	102	Japan	F	SRR15051461	C	11776914	Illumina NovaSeq 6000	150	Paired
412	IF_074	PRJNA675598	102	Japan	F	SRR15051462	C	10507386	Illumina NovaSeq 6000	150	Paired
413	IF_073wa	PRJNA675598	102	Japan	F	SRR15051463	C	6553014	Illumina NovaSeq 6000	150	Paired
414	IF_073-2wa	PRJNA675598	102	Japan	F	SRR15051464	C	15909287	Illumina NovaSeq 6000	150	Paired
415	IF_072	PRJNA675598	102	Japan	F	SRR15051465	C	12406358	Illumina NovaSeq 6000	150	Paired
416	IF_071-2	PRJNA675598	102	Japan	M	SRR15051466	C	3592827	Illumina NovaSeq 6000	150	Paired
417	IF_071	PRJNA675598	102	Japan	M	SRR15051467	C	4336304	Illumina NovaSeq 6000	150	Paired
418	KWS_10486	PRJNA675598	85	Japan	M	SRR15051468	R	19483915	Illumina NovaSeq 6000	150	Paired
419	IF_070	PRJNA675598	102	Japan	F	SRR15051469	C	4106182	Illumina NovaSeq 6000	150	Paired
420	IF_069	PRJNA675598	102	Japan	F	SRR15051470	C	2159251	Illumina NovaSeq 6000	150	Paired
421	IF_068-2	PRJNA675598	102	Japan	F	SRR15051471	C	12512490	Illumina NovaSeq 6000	150	Paired
422	IF_068	PRJNA675598	102	Japan	F	SRR15051472	C	10546017	Illumina NovaSeq 6000	150	Paired
423	IF_067	PRJNA675598	102	Japan	M	SRR15051473	C	5829302	Illumina NovaSeq 6000	150	Paired
424	IF_065-2	PRJNA675598	102	Japan	F	SRR15051474	C	5407469	Illumina NovaSeq 6000	150	Paired
425	IF_065	PRJNA675598	102	Japan	F	SRR15051475	C	5283562	Illumina NovaSeq 6000	150	Paired
426	IF_064	PRJNA675598	102	Japan	F	SRR15051476	C	9374784	Illumina NovaSeq 6000	150	Paired
427	IF_063	PRJNA675598	102	Japan	F	SRR15051477	C	3370098	Illumina NovaSeq 6000	150	Paired
428	KWS_10481	PRJNA675598	85	Japan	F	SRR15051478	R	10365448	Illumina NovaSeq 6000	150	Paired
429	IF_062	PRJNA675598	102	Japan	F	SRR15051479	C	4161165	Illumina NovaSeq 6000	150	Paired
430	IF_061-2	PRJNA675598	102	Japan	F	SRR15051480	C	2727687	Illumina NovaSeq 6000	150	Paired
431	IF_62-2	PRJNA675598	102	Japan	F	SRR15051481	C	2407872	Illumina NovaSeq 6000	150	Paired
432	IF_061	PRJNA675598	102	Japan	F	SRR15051482	C	3147762	Illumina NovaSeq 6000	150	Paired
433	IF_060	PRJNA675598	102	Japan	F	SRR15051483	C	4968819	Illumina NovaSeq 6000	150	Paired
434	IF_059	PRJNA675598	102	Japan	F	SRR15051484	C	2781972	Illumina NovaSeq 6000	150	Paired
435	IF_058	PRJNA675598	102	Japan	F	SRR15051485	C	2362136	Illumina NovaSeq 6000	150	Paired
436	IF_057re	PRJNA675598	102	Japan	M	SRR15051486	C	3423564	Illumina NovaSeq 6000	150	Paired
437	IF_055-2	PRJNA675598	102	Japan	M	SRR15051487	C	1674718	Illumina NovaSeq 6000	150	Paired
438	IF_055	PRJNA675598	102	Japan	M	SRR15051488	C	2126952	Illumina NovaSeq 6000	150	Paired
439	KWS_10480	PRJNA675598	85	Japan	M	SRR15051489	R	8921669	Illumina NovaSeq 6000	150	Paired
440	IF_051	PRJNA675598	102	Japan	F	SRR15051490	C	7832361	Illumina NovaSeq 6000	150	Paired
441	IF_050-2	PRJNA675598	102	Japan	F	SRR15051491	C	2491513	Illumina NovaSeq 6000	150	Paired
442	IF_053	PRJNA675598	102	Japan	M	SRR15051492	C	13626955	Illumina NovaSeq 6000	150	Paired
443	IF_050	PRJNA675598	102	Japan	F	SRR15051493	C	13460698	Illumina NovaSeq 6000	150	Paired
444	IF_049	PRJNA675598	102	Japan	F	SRR15051494	C	2538520	Illumina NovaSeq 6000	150	Paired
445	IF_048	PRJNA675598	102	Japan	F	SRR15051495	C	8160611	Illumina NovaSeq 6000	150	Paired
446	IF_047-2	PRJNA675598	102	Japan	F	SRR15051496	C	6146605	Illumina NovaSeq 6000	150	Paired
447	IF_046-2	PRJNA675598	102	Japan	F	SRR15051497	C	8300393	Illumina NovaSeq 6000	150	Paired
448	IF_046	PRJNA675598	102	Japan	F	SRR15051498	C	8292975	Illumina NovaSeq 6000	150	Paired
449	IF_045	PRJNA675598	102	Japan	F	SRR15051499	C	4484854	Illumina NovaSeq 6000	150	Paired
450	IF_047	PRJNA675598	102	Japan	F	SRR15051500	C	4680296	Illumina NovaSeq 6000	150	Paired
451	KWS_10478	PRJNA675598	85	Japan	F	SRR15051501	R	4930103	Illumina NovaSeq 6000	150	Paired
452	IF_042-2	PRJNA675598	102	Japan	F	SRR15051502	C	11283028	Illumina NovaSeq 6000	150	Paired
453	IF_042	PRJNA675598	102	Japan	F	SRR15051503	C	13582144	Illumina NovaSeq 6000	150	Paired
454	IF_041	PRJNA675598	102	Japan	F	SRR15051504	C	9827952	Illumina NovaSeq 6000	150	Paired
455	IF_039	PRJNA675598	102	Japan	F	SRR15051505	C	2917707	Illumina NovaSeq 6000	150	Paired
456	IF_038	PRJNA675598	102	Japan	F	SRR15051506	C	5859262	Illumina NovaSeq 6000	150	Paired
457	IF_036	PRJNA675598	102	Japan	F	SRR15051507	C	5589229	Illumina NovaSeq 6000	150	Paired
458	IF_033	PRJNA675598	102	Japan	F	SRR15051508	C	8625050	Illumina NovaSeq 6000	150	Paired
459	IF_032-2	PRJNA675598	102	Japan	F	SRR15051509	C	6787564	Illumina NovaSeq 6000	150	Paired
460	IF_032	PRJNA675598	102	Japan	F	SRR15051510	C	7205425	Illumina NovaSeq 6000	150	Paired
461	IF_031	PRJNA675598	102	Japan	F	SRR15051511	C	1529173	Illumina NovaSeq 6000	150	Paired
462	KWS_10477	PRJNA675598	85	Japan	M	SRR15051512	R	17465622	Illumina NovaSeq 6000	150	Paired
463	IF_030-2	PRJNA675598	102	Japan	F	SRR15051513	C	19098783	Illumina NovaSeq 6000	150	Paired
464	IF_030	PRJNA675598	102	Japan	F	SRR15051514	C	20462607	Illumina NovaSeq 6000	150	Paired
465	IF_029	PRJNA675598	102	Japan	F	SRR15051515	C	4572180	Illumina NovaSeq 6000	150	Paired
466	IF_028-2	PRJNA675598	102	Japan	F	SRR15051516	C	3682574	Illumina NovaSeq 6000	150	Paired
467	IF_028	PRJNA675598	102	Japan	F	SRR15051517	C	6622841	Illumina NovaSeq 6000	150	Paired
468	IF_027	PRJNA675598	102	Japan	F	SRR15051518	C	8551895	Illumina NovaSeq 6000	150	Paired
469	IF_026	PRJNA675598	102	Japan	F	SRR15051519	C	8047584	Illumina NovaSeq 6000	150	Paired
470	IF_025	PRJNA675598	102	Japan	F	SRR15051520	C	12884070	Illumina NovaSeq 6000	150	Paired
471	IF_024-2	PRJNA675598	102	Japan	F	SRR15051521	C	5242621	Illumina NovaSeq 6000	150	Paired
472	IF_023	PRJNA675598	102	Japan	F	SRR15051522	C	2923407	Illumina NovaSeq 6000	150	Paired
473	KWS_10476	PRJNA675598	86	Japan	F	SRR15051523	R	15349685	Illumina NovaSeq 6000	150	Paired
474	IF_022	PRJNA675598	102	Japan	F	SRR15051524	C	12096924	Illumina NovaSeq 6000	150	Paired
475	IF_020-2	PRJNA675598	102	Japan	F	SRR15051525	C	4328220	Illumina NovaSeq 6000	150	Paired
476	IF_020	PRJNA675598	102	Japan	F	SRR15051526	C	1178677	Illumina NovaSeq 6000	150	Paired
477	IF_019	PRJNA675598	102	Japan	F	SRR15051527	C	16880424	Illumina NovaSeq 6000	150	Paired
478	IF_017	PRJNA675598	102	Japan	F	SRR15051528	C	8725519	Illumina NovaSeq 6000	150	Paired
479	IF_015-2	PRJNA675598	102	Japan	F	SRR15051529	C	3682481	Illumina NovaSeq 6000	150	Paired
480	IF_015	PRJNA675598	102	Japan	F	SRR15051530	C	7292570	Illumina NovaSeq 6000	150	Paired
481	IF_014-2	PRJNA675598	102	Japan	F	SRR15051531	C	7360964	Illumina NovaSeq 6000	150	Paired
482	IF_016	PRJNA675598	102	Japan	F	SRR15051532	C	13076868	Illumina NovaSeq 6000	150	Paired
483	IF_013	PRJNA675598	102	Japan	F	SRR15051533	C	8958953	Illumina NovaSeq 6000	150	Paired
484	KWS_10473	PRJNA675598	88	Japan	M	SRR15051534	R	8885908	Illumina NovaSeq 6000	150	Paired
485	S300	PRJNA553191	106	Italy_1	F	SRR9654970	C	14608254	Illumina NextSeq	150	Paired
486	S320	PRJNA553191	105	Italy_1	F	SRR9654971	C	14267539	Illumina NextSeq	150	Paired
487	S180	PRJNA553191	106	Italy_1	M	SRR9654972	C	24186376	Illumina NextSeq	150	Paired
488	S220	PRJNA553191	108	Italy_1	F	SRR9654973	C	21137382	Illumina NextSeq	150	Paired
489	S190	PRJNA553191	105	Italy_1	F	SRR9654974	C	11992098	Illumina NextSeq	150	Paired
490	S200	PRJNA553191	105	Italy_1	F	SRR9654975	C	13583465	Illumina NextSeq	150	Paired
491	S280	PRJNA553191	105	Italy_1	F	SRR9654976	C	12670066	Illumina NextSeq	150	Paired
492	S290	PRJNA553191	104	Italy_1	F	SRR9654977	C	20110613	Illumina NextSeq	150	Paired
493	S150	PRJNA553191	105	Italy_1	M	SRR9654978	C	22895865	Illumina NextSeq	150	Paired
494	S260	PRJNA553191	105	Italy_1	F	SRR9654979	C	17669800	Illumina NextSeq	150	Paired
495	S010	PRJNA553191	107	Italy_1	F	SRR9654980	C	23096919	Illumina NextSeq	150	Paired
496	S020	PRJNA553191	105	Italy_1	F	SRR9654981	C	19895405	Illumina NextSeq	150	Paired
497	K119	PRJNA553191	70	Italy_1	F	SRR9654982	R	24078528	Illumina NextSeq	150	Paired
498	K124	PRJNA553191	63	Italy_1	F	SRR9654983	R	15847131	Illumina NextSeq	150	Paired
499	K125	PRJNA553191	71	Italy_1	F	SRR9654984	R	25590098	Illumina NextSeq	150	Paired
500	K300	PRJNA553191	75	Italy_1	F	SRR9654985	R	22553034	Illumina NextSeq	150	Paired
501	K301	PRJNA553191	70	Italy_1	F	SRR9654986	R	16431958	Illumina NextSeq	150	Paired
502	K303	PRJNA553191	71	Italy_1	F	SRR9654987	R	17913814	Illumina NextSeq	150	Paired
503	K304	PRJNA553191	76	Italy_1	M	SRR9654988	R	28156555	Illumina NextSeq	150	Paired
504	K306	PRJNA553191	76	Italy_1	F	SRR9654989	R	28722566	Illumina NextSeq	150	Paired
505	S100	PRJNA553191	107	Italy_1	F	SRR9654990	C	30336405	Illumina NextSeq	150	Paired
506	S080	PRJNA553191	109	Italy_1	F	SRR9654991	C	24501890	Illumina NextSeq	150	Paired
507	S210	PRJNA553191	107	Italy_1	F	SRR9654992	C	18647273	Illumina NextSeq	150	Paired
508	Y6	PRJNA553191	32	Italy_1	M	SRR9654993	W	18955381	Illumina NextSeq	150	Paired
509	Y5	PRJNA553191	30	Italy_1	F	SRR9654994	W	19352964	Illumina NextSeq	150	Paired
510	Y4	PRJNA553191	32	Italy_1	F	SRR9654995	W	16654620	Illumina NextSeq	150	Paired
511	Y12	PRJNA553191	22	Italy_1	M	SRR9654996	W	14219891	Illumina NextSeq	150	Paired
512	S330	PRJNA553191	109	Italy_1	F	SRR9654997	C	18144703	Illumina NextSeq	150	Paired
513	Y14	PRJNA553191	25	Italy_1	M	SRR9654998	W	31745677	Illumina NextSeq	150	Paired
514	Y13	PRJNA553191	37	Italy_1	F	SRR9654999	W	15806832	Illumina NextSeq	150	Paired
515	Y16	PRJNA553191	25	Italy_1	F	SRR9655000	W	23826899	Illumina NextSeq	150	Paired
516	Y15	PRJNA553191	32	Italy_1	M	SRR9655001	W	17094415	Illumina NextSeq	150	Paired
517	Y3	PRJNA553191	25	Italy_1	F	SRR9655002	W	19798944	Illumina NextSeq	150	Paired
518	Y2	PRJNA553191	48	Italy_1	M	SRR9655003	W	19082356	Illumina NextSeq	150	Paired
519	K100	PRJNA553191	75	Italy_1	M	SRR9655004	R	14219227	Illumina NextSeq	150	Paired
520	C054	PRJNA553191	100	Italy_1	F	SRR9655005	C	14024163	Illumina NextSeq	150	Paired
521	K106	PRJNA553191	70	Italy_1	M	SRR9655006	R	19437395	Illumina NextSeq	150	Paired
522	K105	PRJNA553191	75	Italy_1	M	SRR9655007	R	26151935	Illumina NextSeq	150	Paired
523	C042	PRJNA553191	102	Italy_1	F	SRR9655008	C	21649616	Illumina NextSeq	150	Paired
524	C024	PRJNA553191	100	Italy_1	F	SRR9655009	C	17305085	Illumina NextSeq	150	Paired
525	C052	PRJNA553191	104	Italy_1	M	SRR9655010	C	14437582	Illumina NextSeq	150	Paired
526	C048	PRJNA553191	99	Italy_1	F	SRR9655011	C	27638346	Illumina NextSeq	150	Paired
527	S140	PRJNA553191	106	Italy_1	M	SRR9655012	C	24244570	Illumina NextSeq	150	Paired
528	S130	PRJNA553191	106	Italy_1	F	SRR9655013	C	17107946	Illumina NextSeq	150	Paired
529	S120	PRJNA553191	107	Italy_1	F	SRR9655014	C	29379974	Illumina NextSeq	150	Paired
530	S110	PRJNA553191	105	Italy_1	M	SRR9655015	C	17949672	Illumina NextSeq	150	Paired
531	K113	PRJNA553191	65	Italy_1	M	SRR9655016	R	10584539	Illumina NextSeq	150	Paired
532	K108	PRJNA553191	76	Italy_1	M	SRR9655017	R	25187054	Illumina NextSeq	150	Paired
533	S050	PRJNA553191	109	Italy_1	F	SRR9655018	C	24248024	Illumina NextSeq	150	Paired
534	S030	PRJNA553191	105	Italy_1	M	SRR9655019	C	19923141	Illumina NextSeq	150	Paired
535	C021	PRJNA553191	101	Italy_1	F	SRR9655020	C	18261428	Illumina NextSeq	150	Paired
536	C018	PRJNA553191	100	Italy_1	F	SRR9655021	C	18793906	Illumina NextSeq	150	Paired
537	C017	PRJNA553191	101	Italy_1	F	SRR9655022	C	20419750	Illumina NextSeq	150	Paired
538	C012	PRJNA553191	100	Italy_1	F	SRR9655023	C	15831915	Illumina NextSeq	150	Paired
539	C011	PRJNA553191	99	Italy_1	F	SRR9655024	C	12666310	Illumina NextSeq	150	Paired
540	C010	PRJNA553191	101	Italy_1	F	SRR9655025	C	17268340	Illumina NextSeq	150	Paired
541	C007	PRJNA553191	99	Italy_1	F	SRR9655026	C	26433190	Illumina NextSeq	150	Paired
542	C004	PRJNA553191	98	Italy_1	F	SRR9655027	C	20656718	Illumina NextSeq	150	Paired
543	C003	PRJNA553191	99	Italy_1	F	SRR9655028	C	20868134	Illumina NextSeq	150	Paired
544	C002	PRJNA553191	100	Italy_1	F	SRR9655029	C	17648084	Illumina NextSeq	150	Paired
545	S240	PRJNA553191	105	Italy_1	M	SRR9655030	C	21649078	Illumina NextSeq	150	Paired
546	Y7	PRJNA553191	46	Italy_1	F	SRR9655031	W	18392194	Illumina NextSeq	150	Paired
